# Supplementary material for: Severity of non-alcoholic steatohepatitis is not linked to testosterone concentration in patients with type 2 diabetes
Source: PLoS One. 2021 Jun 2;16(6):e0251449. doi: 10.1371/journal.pone.0251449 (PMC8172043; doi:10.1371/journal.pone.0251449)
Supplement: S1 Database — (CSV) [file pone.0251449.s001.csv]

age	gndr	ethnicit	bmi	homa	atir_ogt	chol	tg	ldl	hdl	a1c	on_metfo	on_su	_lfat_co	nafld_by	definite	aasld_na	aasld_st	aasld_in	aasld_ba	aasld_fi	ast_m0	alt_m0	albumin	total_te	free_tes	mean_fpg	mean_fpi
70	1	Caucasian	32.50099088386841	2.402469135802469	3.885	144	131	72	46	6.4	1	1	2.881960463019527	0							16	15	4.7	405	78	139	7
64	1	Caucasian	26.50849746143937	4.807407407407408		174	143	95	50	7.4	1	1	4.247741237342605	0							22	25	4.7	339	42.5	177	11
68	1	Caucasian	36.81439476363851	1.188271604938272	2.75	136	78	66	54	5.8	1	0	2.27728179012234	0							20	21	4.3	490	63.2	87.5	5.5
48	1	Caucasian	30.06761934877196	3.228395061728395	3.45	180	85	115	48	10	1	1	2.745773146160719	0							15	19	4.3	435	68.40000000000001	261.5	5
57	1	AA	35.9971624885472	2.227160493827161	2.1725	136	64	83	40	7.4	1	1	3.077261056207524	0							14	11	4.4	172	16.7	164	5.5
68	1	Caucasian	37.84480699596831	1.759259259259259	2.625	164	103	94	49	6.8	1	0	.4807181330336386	0							19	16	4.5	277	43	142.5	5
57	1	Caucasian	27.14276857125143	2.919753086419753	.825	129	51	70	49	6.1	1	0	.4715099266157757	0							21	23	4.1	722	154.2	215	5.5
63	1	Caucasian	34.06132580961849	4.753703703703704		140	96	77	44	7.3	1	0	1.771104081657801	0							28	24	4.1	462	46.8	226.5	8.5
65	1	AA	32.89832518872523	5.722222222222222	5.399999999999999	184	84	128	39	9	0	0	3.243961787800857	0							22	24	4.3	321	39.1	154.5	15
67	1	Caucasian	25.20491453113163		1.75725	156	127	68	63	6.8	1	0	1.595822165431086	0							24	26	4.8	592	40		5.5
55	1	Caucasian	29.85338137694709	2.422222222222222	1.05	144	104	79	44	7.4	1	1	1.12567068347052	0							14	15	4.2	332	54.5	163.5	6
62	1	Caucasian	27.62696916367587	2.55	1.7	179	121	107	48	5.8	1	0	1.116320603420992	0							24	31	4.7	531	65.09999999999999	121.5	8.5
69	1	Caucasian	27.79750164365549	3.925925925925926	2.1	113	136	52	34	7.5	1	0	2.658450538896272	0							28	30	4.6	320	63.3	212	7.5
51	1	AA	36.27712363291722	2.854320987654321	2.125	182	106	114	47	6.5	1	1	1.39772416127216	0							22	22	4.6	308	69.8	136	8.5
56	1	Hispanic	46.00482573746213	2.658847736625514	3.888444444444445	144	150	67	47	6.7	1	0	.4689036181411986	0							19	17	4	294	109.6	124.25	8.666666666666666
56	1	AA	30.93654057564038		1.725	131	90	76	37	5.6			2.726352839017383	0							25	24	4.7	372	74.09999999999999		7.5
68	1	Caucasian	37.81491378349124	2.591975308641975	2.8475	158	246	76	33	7.6	1	1	5.476116624348307	0							20	23	4.5	301	50	123.5	8.5
66	1	Caucasian	29.98289211449937	1.266222222222222	2.7676	164	96	91	54	5.8			5.059443523093257	0							29	15	4.7	299	39.3	126	4.07
71	1	AA	28.60518720109363	2.955555555555556	3.51	140	78	81	43	6			3.15072649984016	0							20	21	4.4	510	55.2	133	9
70	1	Caucasian	31.8436068020769	3.558024691358025	1.43	137	130	85	26	5.9			1.828107346102736	0							14	13	4.7	440	54.5	131	11
70	1	Hispanic	30.68899380144463	.3957962962962963	.566225	145	94	64	62	9	1	1	3.008805539697295	0							22	23	4.7	556	51.1	100.5	1.595
49	1	Caucasian	25.58960375024406	.3925925925925926	.36	135	80	73	46	8.300000000000001	1	1	.388726786996016	0							28	31	4.3	451	74.7	159	1
46	1	Caucasian	37.91072528586802	11.06172839506173		202	80	152	34	6.2	1	0	4.454319601541279	0							27	34	4.6	388	40.1	128	35
67	1	Caucasian	29.41842618379114	3.123456790123457		175	198	89	46	8.300000000000001	1	0	5.2852993652281	0							16	20	4.7	200	32.9	230	5.5
59	1	AA	27.90074716785882	1.740864197530864	2.31202625	180	137	120	33	6.1	0	1	1.22865801908849	0							22	19	4.8	334	65.59999999999999	118	5.975
69	1	Caucasian	33.81050950387714	2.518518518518519	2.76	132	128	68	38	6			3.673455024651216	0							17	14	4.5	366	65.90000000000001	170	6
70	1	Caucasian	38.90824108178828	4.918407407407408	.7755562500000001	129	209	63	24	7.9			2.639069507389514	0							16	16		115	20.5	183	10.885
65	1	Caucasian	26.30485182980968	1.909876543209877	3.395	140	116	87	30	7.2	1	1	2.774920003968622	0							26	25	4.6	380	68.90000000000001	110.5	7
65	1	Caucasian	36.17561044035499	6.611111111111111	6.4175	170	146	102	39	9.300000000000001	1	0	3.219406751153576	0							24	39	4.2	552.7		315	8.5
61	1	Caucasian	28.13241494235618			103	101	46	37	6.9	1	1	1.975317899134782	0							14	15	4.4	265	95.90000000000001
70	1	Caucasian	30.2706867080227	1.259259259259259		149	81	78	55	6	1	1	3.490278644479062	0							29	43	4.6	312	45.3	127.5	4
69	1	Caucasian	33.74895335524405	2.879012345679012	4.235	134	105	69	44	6.5	1	1	4.646652329783163	0							25	32	4.6	299	43.5	106	11
63	1	AA	31.86478867745281			143	85	83	43	6.3			1.177133057866215	0							24	17		396	60.09999999999999
57	1	Caucasian	31.3103682541173		7.3225	106	83	39	50	5.7			.9297516469928855	0							24	18	5.1	430	58.10000000000001		14.5
58	1	AA	24.06977889574318			192	97	123	50	8.199999999999999			2.930703013740986	0							32	42		542	63.4
52	1	AA	33.89925400108095	5.801234567901234	6.0125	155	149	94	31	6.5	1	0	.8646466021823384	0							31	42	4.7	396	73.09999999999999	127	18.5
64	1	Caucasian	32.92507801265302	3.748148148148148	2.94	190	245	109	32	5.9	1	0	2.498817198930937	0							21	24	4.3	434	83.59999999999999	126.5	12
69	1	Caucasian	27.8287319251548	1.473333333333333	2.157555	143	97	76	48	6.3	1	0	2.580978659813709	0							27	27		461	73.5	117	5.1
64	1	Caucasian	30.20924409195757	1.545162962962963	1.9023506925	126	120	71	31	5.9	1	0	3.613151868497483	0							24	23	4.2	373	70	116	5.39475
65	1	AA	29.83053280765123	15.76049382716049		157	90	102	37	8.5	0	1	4.555442674741079	0							28	23	4.4	392	61.2	245.5	26
68	1	Caucasian	32.63802948742912	2.933333333333333	9.18	123	73	65	43	8.199999999999999	1	0	1.12099538533629	0							16	15	4.3	382	54.4	132	9
60	1	Caucasian	22.66939333261383	.7148148148148148		161	58	101	48	9.300000000000001	0	0	.1322191775689772	0							16	19	4.4	391	48.5	289.5	1
64	1	Hispanic	34.03617011315655	4.633333333333334	5.805000000000001	122	94	72	31	8.9	0	1	3.807611573671736	0							23	20	4.3	314	50.2	139	13.5
64	1	AA	35.44914128403106	4.864814814814815	4.255	128	96	69	40	6.1			1.43538602129157	0							29	27		166	31.7	106.5	18.5
55	1	Hispanic	28.00195911810508	3.116666666666667	1.785	194	515		34	8.300000000000001	0	0	2.852741295311558	0							14	13	4.3	430	63.2	148.5	8.5
69	1	Caucasian	24.50367050665976	1.120987654320988	1.16	114	46	51	54	5.8			.3565773777629868	0							18	11	4.3	453	48.4	113.5	4
67	1	Caucasian	35.86799470531796	2.471604938271605	2.835	150	158	77	41	6.8	1	0	1.828107346102736	0							18	17	4.4	306	56.3	143	7
67	1	Caucasian	29.87397607869027	2.725925925925926	1.88	151	116	82	46	6.3	1	1	2.387906733644375	0							20	21	4.4	494	62.7	138	8
64	1	Caucasian	35.45092393548472	5.12037037037037	5.862499999999999	133	83	75	41	5.9	1	0	7.070149073469617	1	0	2	1	1	0	0	18	23	4.3	236	45.3	118.5	17.5
59	1	Caucasian	36.21088009538214	8.500617283950618	4.23	133	294	54	20	6.3	0	0	7.161276001629591	1	0	2	1	1	0	0	13	11	4.4	462	41.8	146.5	23.5
62	1	Caucasian	40.14957326841542	21.09259259259259	12.2275	152	117	90	39	8.699999999999999	1	0	9.636248521855812	1	0	2	1	1	0	1	19	26	4.3	164	27.5	255	33.5
56	1	Hispanic	42.54693877551021	5.435803703703703	8.257988999999998	175	150	106	39	7.9	0	0	14.63759887664168	1	0	2	1	1	0	0	24	28	3.7	214	41.90000000000001	116.5	18.897
67	1	Caucasian	29.00067904028973	3.22962962962963		115	194	54	22	5.5	0	1	7.247210088290677	1	1	4	1	2	1	1	44	66	4.9	298	42.8	109	12
58	1	Hispanic	27.08709499051651	5.195955555555556	4.78035818	118	74	73	29.8	6.3	1	1	15.14942961954955	1	1	5	2	2	1	1	19	31	3.8	452	96.7	207	10.166
63	1	Caucasian	35.06819379422168	6.640123456790123	2.945	139	162	61	46	6.5	1	1	7.652206012224787	1	0	3	1	2	0	0	22	32	4.4	290	42.2	173.5	15.5
66	1	Hispanic	29.54027383252086	2.740865925925926	2.744641578666666	175	155	105	38.8	7	0	0	18.91772380790101	1	1	2	1	1	0	1	30	40	4	396	81.19999999999999	140.25	7.9148
40	1	Hispanic	35.27968830008307	10.63888888888889	20.20097115	158	472	42	26.9	6.3	1	1	22.85095171513456	1	1	6	3	2	1	1	65	111	4.2	303	79.09999999999999	125	34.47
60	1	Caucasian	38.99907702159155	9.158641975308642		118	265	38	27	5.9	1	1	25.53885676084283	1	0	3	2	1	0	0	26	50	4.6	207	41.4	200.5	18.5
38	1	Hispanic	29.05618521409037	14.09657407407408	29.594175	214	309	126	25.8	6.5	1	1	15.10271556725694	1	1	5	2	2	1	3	61	124	3.9	479	57.7	122.5	46.605
56	1	Hispanic	31.40860953454613	6.000918518518518	11.7164906825	206	205	135	30.5	7.4	1	1	6.838984638043014	1	0	2	1	1	0	0	20	23	3.6	501	99	168	14.4665
59	1	Caucasian	30.49352598986677	13.87654320987654		271	234	190	34	7.6	1	0	11.20235176808518	1	0	2	1	1	0	0	18	26	5	88	22.3	140.5	40
57	1	Hispanic	38.40552684390928	14.85666666666667	27.97159716000001	150	122	76	49.6	7.4	1	1	15.84784609521301	1	1	5	2	2	1	4	48	45	3.4	267	28.7	112.5	53.484
62	1	Caucasian	42.97699434202378	1.191358024691358	2	110	76	52	43	6.4	1	0	8.961658528442651	1	0	2	1	1	0	1	31	31	4.7	542	50.6	96.5	5
48	1	Hispanic	39.87218117919128	10.74731481481482	24.373140625	319	540	154.1	35.4	6.3	0	1	15.84784609521301	1	1	5	2	2	1	3	58	83	3.9	346	45.4	123	35.3875
66	1	Caucasian	31.47999566810583	2.078395061728395	2.3075	174	105	110	43	6.7	1	0	9.6815711353435	1	1	5	2	2	1	1	36	51	4.6	305	59.9	129.5	6.5
56	1	Hispanic	37.84297195846458	7.4904	6.067473679999999	212	151	138	43.9	6.5	1	0	6.660409443049828	1	1	5	2	2	1	3	69	104	3.6	506	62.2	121.5	24.968
49	1	AA	33.09178621211447	5.778395061728395	6.845	211	197	113	59	6.7	1	0	6.883110088655732	1	1	5	2	2	1	2	122	130	4.1	443	52.2	126.5	18.5
65	1	Caucasian	38.83590329204185			124	457		21	11.9	0	0	16.71603011252954	1	1	5	2	2	1	3	29	34	4.4	193	40.2		52.5
67	1	Caucasian	29.39678587596198	3.419753086419753		110	322	23	23	6.9	1	0	7.891489451319599	1	0	2	1	1	0	0	28	30	4.5	305	53.8	138.5	10
62	1	Caucasian	33.17623417253754	4.044444444444444	4.86	172	562		27	9.300000000000001	1	1	12.85834325277774	1	0	4	2	2	0	0	24	35	4.2	252	45.7	136.5	12
44	1	Caucasian	44.16625295746174	7.993333333333334	11.3758425	148	181	84	27.5	7.6	1	1	16.84236533794076	1	1	5	2	2	1	1	94	145	3.9	193	56	218	14.85
69	1	Caucasian	29.38487977093461			146	95	66	61	6.6	0	0	10.64363444969442	1	0	4	2	2	0	0	19	24	4.6	271	62.2
58	1	Hispanic	35.20502231495487	1.527572016460905	2.899555555555555	150	160	71	47	6.1	1	0	8.217768664065142	1	0	2	1	1	0	0	28	43	5	473	102.6	116	5.333333333333333
67	1	AA	25.22987133064554	2.449382716049383	4.24	226	112	107	97	5.6			8.088202669773523	1	0	3	1	2	0	1	34	38	4.5	533	54.5	124	8
62	1	Caucasian	25.48488573663431	1.054320987654321		224	233	147	30	7.1	0	1	5.870648015757522	1	0	3	1	2	0	0	11	11	4.2	423	77.2	122	3.5
66	1	Caucasian	30.84390548778014	5.975424691358024	5.178545213333334	120	149	53	37.7	6.3	0	1	8.217768664065142	1	1	2	1	1	0	1	31	32	4	229	47	113.5	21.322
66	1	Caucasian	31.86616450055467	14.19814814814815	8.924999999999999	150	184	68	45	7.6	1	1	8.677906060315953	1	0	3	1	2	0	1	18	19	4.5	286	55.2	225.5	25.5
63	1	Caucasian	37.15726310899574	6.416666666666667	7.524999999999999	136	158	60	44	7	1	0	21.47467389070169	1	1	6	3	2	1	1	88	88	4.7	367	50.3	148.5	17.5
66	1	Caucasian	39.6941803703556	2.261728395061728	3.04	184	256	89	44	6.6	1	0	14.19797893662191	1	1	5	2	2	1	0	23	34	4.5	251	66.3	114.5	8
69	1	Caucasian	30.36693798736621	8.575308641975308	4.024999999999999	123	146	54	40	6.8	0	1	15.73580858097185	1	1	5	2	2	1	1	63	96	4.6	424	56.7	151	23
34	1	Caucasian	31.08470125750366	2.371246913580247	5.472644999999999	178	212	109	27.1	5.2	0	0	11.21896374076414	1	1	4	1	2	1	1	76	156	3.8	481	61.1	104.5	9.19
57	1	Caucasian	34.2335476401143	9.001234567901234		194	174	118	41	6.8	1	0	6.158352001382044	1	0	2	1	1	0	0	61	170	4.5	442	59.1	158.5	23
47	1	Caucasian	40.13372543904855	4.911111111111111	9.49	239	101	172	47	6.8	1	1	20.32225655708455	1	1	5	2	2	1	1	57	136	4.9	465	43.7	153	13
65	1	Caucasian	29.56438713982043	2.955555555555556	2.065	231	275	142	34	9.4	1	1	8.917032939952598	1	0	3	1	2	0	0	18	23	4.1	301	45.60000000000001	171	7
70	1	Hispanic	27.34375	5.404055555555557	6.900694800000001	159	136	101	31.2	8.199999999999999	1	1	12.09285504087032	1	0	2	1	1	0	0	32	33	4.5	444	107.4	101.75	21.51
63	1	Caucasian	37.90384161303285		3.114	139	104	79	39	6.8			19.60260656292275	1	0	3	1	2	0	1	20	10	4.5	245	43.2		18
62	1	PI	29.06879615089044	4.649745679012345	7.988790979999998	156	160	94	30.3	7.1	1	1	21.08095888070314	1	1	6	3	2	1	1	34	53	4.3	238	61.6	133	14.159
65	1	Caucasian	41.18579665730759	4.592592592592593	4.74	176	176	103	44	7.3	1	0	8.017069791832302	1	0	3	1	2	0	1	16	20	4.6	219	40.09999999999999	155	12
61	1	Caucasian	33.48213241902796	5.90513024691358	11.683369125	148	76	88	45.3	6.2	0	0	40.21132011013967	1	1	6	3	2	1	0	52	147	3.8	318	46.4	128.5	18.6115
60	1	Caucasian	33.11170212765958	8.703703703703704	8.375	223	320	119	40	7.3	1	0	23.10349913207075	1	0	5	3	2	0	0	26	38	4.9	170	35.8	141	25
49	1	Caucasian	33.05919238337666	5.282716049382716	1.87	251	412		35	8.6	1	0	19.30511193330826	1	1	6	3	2	1	1	58	127	4.6	309	56.6	194.5	11
70	1	Caucasian	25.90503093677022	.9035962962962963		119	115	60	36	6.6	1	1	16.4936334426828	1	0	4	2	2	0	1	17	18	4.8	560	74.59999999999999	147	2.4895
48	1	Hispanic	31.77393185505679	3.26946	6.068884391999999	158	208	79	37.3	6.2	0	0	7.459850895807335	1	1	4	1	2	1	1	36	51	3.7	497	74.7	130.5	10.1466
58	1	Hispanic	39.5467458677686	15.01797283950617	17.306674	120	137	66	26.2	7.4	1	1	5.708311145197097	1	1	5	2	2	1	0	39	53	3.7	397	51	158.5	38.374
47	1	Hispanic	29.44624489609929	2.022952674897119	2.510005555555555	173	192	100	34.7	7.6	1	1	14.13674564409664	1	0	3	1	2	0	0	26	33	4.1	503	168	163.75	5.003333333333333
60	1	Hispanic	27.76296735642918	2.057568765432099	4.5764418545	161	43	102	50.7	5.8	0	0	21.63567398678119	1	1	5	2	2	1	0	34	49	4.2	429	72.30000000000001	119	7.00265
59	1	Caucasian	35.90547966512258	17.78518518518518	17.22	163	193	92	32	8.1	1	1	13.54812532329458	1	0	3	1	2	0	3	92	93	4.5	253	28.6	171.5	42
54	1	Caucasian	40.11669114422548			244	605		26	10.5	0	1	21.95154118400696	1	1	5	2	2	1	2	9	22	4.6	201	49.39999999999999	145
62	1	Caucasian	29.3833909946016	2.428395061728395	4.1608	120	74	59	46	6.9			6.749982795264178	1	0	2	1	1	0	1	22	21		396	64.40000000000001	140.5	7
30	1	Hispanic	37.1161520977667		6.5	137	75	79	43	9.4	1	1	8.121070514812313	1	0	2	1	1	0	1				352	91.8		13
55	1	Caucasian	40.964367643021	24.16666666666667	11.25	154	86	110	27	9.1	1	0	22.35956475620275	1	1	5	2	2	1	1	34	64	4.4	154	39.9	217.5	45
45	1	AA	35.39356357284872	9.039506172839506		96	72	54	28	8.800000000000001	1	0	11.67895068407455	1	1	4	1	2	1	2	55	40	4.5	492	67.3	261.5	14
60	1	Caucasian	37.51045380221288	5.397777777777779	14.61312425	204	219	131	29.3	7.9	1	1	15.51775856604832	1	1	6	3	2	1	3	73	99	4	248	35.8	126	17.35
63	1	Caucasian	35.95273462736274	2.765333333333333	2.5254	141	145	70	36	6.9	1	1	6.90978266196291	1	0	4	2	2	0	1	22	26		326	53.5	153	7.32
57	1	Hispanic	40.17167797649205	10.3007975308642	16.75134755	122	97	70	33	6.4	0	0	27.84396309562076	1	1	6	3	2	1	1	42	60	3.8	385	56.6	127	32.849
67	1	Caucasian	31.17228504241226	10.15802469135802	5.61	157	116	89	45	7.4	0	0	6.527209074986951	1	0	2	1	1	0	0	22	29	4.3	246	36	187	22
58	1	Caucasian	33.82272188071454	4.046913580246914	6.82	136	317	47	26	6	1	1	7.011282083430682	1	0	2	1	1	0	1	23	25	4.3	496	74.09999999999999	149	11
47	1	Caucasian	37.19481459377437	7.034567901234568	9.435	199	174	119	45	7	1	0	20.23087376764197	1	1	5	2	2	1	0	17	48	4.8	165	24.1	154	18.5
61	1	Caucasian	43.63781771333741			148	713		23	8.800000000000001	1	0	18.68796947178086	1	1	7	2	3	2	3	53	49	4.2	5	1
59	1	Caucasian	33.58132922402081	3.74320987654321	4.4	148	137	80	41	7.3	1	0	11.77958694499352	1	1	4	1	2	1	0	23	47	4.6	317	36.6	189.5	8
47	1	Hispanic	35.03880235417586	6.416753086419753	15.668772	200	226	128	26.2	5.8	0	0	18.5986669475922	1	1	6	3	2	1	1	59	103	3.9	351	46.1	102.5	25.354
62	1	Hispanic	30.01398854207557	1.269135802469136	1.55706	111	51	62	38.5	6.9	1	0	10.53058153149434	1	0	2	1	1	0	0	36	40	3.7	710	115.6	128.5	4
59	1	Hispanic	33.10099981726577	4.469292592592592	5.811256500000001	220	743	66.59999999999999	32	8.6	1	1	22.165394113594	1	1	4	2	1	1	0	30	39	3.9	228	40	133	13.6095
67	1	Hispanic	25.93882738785885	5.316666666666666	7.656	159	316	53	43.2	7.8	1	1	18.18989325665444	1	1	5	2	2	1	2	48	52	4.5	325	54.6	99	21.75
70	1	Caucasian	42.51425551939311	13.42592592592593	18.0525	179	327	78	36	5.6	1	0	11.98149887995289	1	0	4	2	2	0	0	22	29	4.7	327	52	125	43.5
65	1	Caucasian	30.14597865930426			212	203	130	41	6	0	0			0	4	2	2	0	1	37	59		348	54.39999999999999
48	1	Caucasian	33.88678777357555			148	150	90	28	10.7	0	0			1	5	2	2	1	4	36	48	4.7	307	74
50	1	Hispanic	38.78171021648166	5.584545884773664	10.89211505777778	143	130	81	35.8	7.1	1	0			1	6	3	2	1	2	89	90	4.1	420	88.2	133.25	16.97366666666667
57	1	Caucasian	27.55209592051837	4.444444444444445	3.76	174	138	104	42	7.2	1	1			0	3	1	2	0	0	40	55	5.4	592	75.40000000000001	225	8
49	1	Hispanic	33.46457084029567		2.79175	253	937		32	7.6	1	0			1	5	2	2	1	2	26	30	5.1	299	54.2		6.5
70	1	Caucasian	28.06972651596702			118	146	58	31	6.4	1	0			0	3	1	2	0	0	51	55	4.6	262	38.4	180
62	1	AA	43.11179590000057	4.917901234567902	7.595	165	77	109	41	5.9	1	0			0	2	1	1	0	0	14	18	4.6	175	26.6	128.5	15.5
63	1	Hispanic	29.10923823450753	3.722693333333333	4.511813151999999	235	170	161	40	6.7	1	1			1	5	2	2	1	3	55	90	4	191	63.4	110.25	13.6752
39	1	Hispanic	34.4104921579232	2.206796296296297	3.022833700000001	170	171	101	34.5	5.7	0	0			0	2	1	1	0	0	26	39	4.2	224	96.8	110.75	8.07
69	1	Caucasian	37.61655896635631	5.20925925925926	4.784999999999999	173	314	75	35	7	1	1			1	5	2	2	1	1	51	62	4.6	248	57.5	145.5	14.5
65	1	Caucasian	30.10867622745663	3.330864197530864	2.8025	165	159	86	47	6.5	1	0			0	1	0	1	0	0	22	18	4.6	334	53.8	142	9.5
42	1	Hispanic	33.78455351701118	16.41435802469136	24.41956	238	428		31	8.800000000000001	0	1			1	4	2	2	0	2	85	123	4.4	281	111.8	137.75	48.26
67	1	Caucasian	29.56447768620244	20.63641975308642	17.4225	142	209	78	22	7	1	1			0	2	1	1	0	1	51	59	4.9	300	41.7	165.5	50.5
58	1	Caucasian	34.51788139429606	6.577777777777778	2.08	139	126	73	41	7.6	1	0			1	4	1	2	1	2	61	102	4.6	366	70.2	166.5	16
62	1	Caucasian	34.6350362393794			163	198	88.40000000000001	35	5.4	1	0			1	4	1	2	1	2	62	45	3.8	366	110.5	124.25
63	1	Caucasian	31.60438309643652		6.02	169	446		44	7.6					0	3	1	2	0	1	27	54	4.6	505	68.40000000000001		21.5
68	1	Hispanic	29.89501533414066			216	500		25	10.2	0	0			1	4	1	2	1	1	67	115	4.5	316	52.40000000000001
64	1	Caucasian	37.11196607869906	3.929547325102881	6.034311111111112	174	126	92	57	7.1	1	1			1	3	1	2	0	1	67	146	4.2	296	55.4	160	9.946666666666667
48	1	AA	38.04192482473788	8.166666666666666	4.275	216	85	154	45	7.1	0	0			1	5	2	2	1	1	68	125	4.5	252	42.6	147	22.5
62	1	Caucasian	30.14597865930426	2.358024691358025	2	245	106	186	38	7					0	1	1	0	0	1	20	25	4.5	488	64.59999999999999	191	5
65	1	Caucasian	33.82400180438221	1.048148148148148	.6525	162	81	83	63	8.4	1	0			0	2	1	1	0	0	25	31	4.3	453	53.9	283	1.5
69	1	Caucasian	33.33005028769471			107	186	33	37	11	1	0			1	5	2	2	1	0	54	67	4.3	287	50.2
63	1	Hispanic	33.01970289075584	3.054074074074074	6.68112	173	450	82.40000000000001	33	6.7	1	1			1	6	3	2	1	1	56	75	4.2	515	68.89999999999999	133	9.300000000000001
64	1	Caucasian	33.9738598279326			166	68	94	58	5.7	1	0			0	2	1	1	0	1	23	16		392	38.7
38	1	Caucasian	27.61664234100754			249	371	139	36	5.9	0	0			0	5	3	2	0	1	56	88	4.9	218	51.1
62	1	Hispanic	32.54089348415383	5.224913580246913	4.199995388888889	108	86	56	35.1	8.1	1	0			1	4	1	2	1	1	29	36	3.9	160	46.2	183	11.56333333333333
68	1	Caucasian	25.8747184161035	1.801376543209877		122	94	61	42	6.9					0	1	0	1	0	1	27	40	4.6	297	35.6	164.5	4.435
48	1	Caucasian	35.83543567889316	1.668661728395062	2.138047333333334	171	108	115	34	5.8	1	1			0	3	2	1	0	0	36	58	4.3	261	112.5	112	6.034
66	1	Caucasian	30.81990206385728			205	377	92	38	6.3	1	0			1	4	1	2	1	4	57	42		326	44.7
59	1	Caucasian	32.65588196780805		21.9446	244	240	173	23	10.8	1	0			1	5	2	2	1	3	125	172	4.5	89	11.6		56.5
63	1	Caucasian	27.57463714467726		3.105	168	95	99	50	5.5					0	5	3	2	0	1	38	59	4.3	455	49.7		13.5
56	1	AA	39.01064228257396		5.446	201	155	141	21	8.6					0	1	0	1	0	0	21	14	4.3	293	50.5		14
61	1	Caucasian	34.45296232414761	9.826790123456789	26.97647555555555	129	135	66	36	8.4	0	1			1	2	1	1	0	4	40	46	4	590	136.3	102.75	38.73333333333333
62	1	Caucasian	32.68094850223	1.359917695473251	2.324586666666667	149	131	84.8	38	7.9	1	0			0	2	1	1	0	0	36	45	4	348	79.3	133.25	4.133333333333334
64	1	Caucasian	38.6129849516193	5.386701646090535	9.482613333333333	136	106	86	29	7.4	1	1			1	3	1	2	0	3	39	47	3.5	395	92.8	106.75	20.43666666666667
65	1	Caucasian	36.54398669187105			204	108	105	59	5.5					0	3	1	2	0	2	32	42		631	78.8
64	1	Caucasian	38.30122202701001	1.743944238683128	2.397236537777778	158	120	95	39	5.7	1	0			0	2	2	0	0	0	17	17	4.5	191	59.2	121.25	5.825133333333333
65	1	Caucasian	34.13170091646306			167	266	80	34	6.5					1	4	1	2	1	1				689	118.7
67	1	Caucasian	29.00816381399214	9.574074074074074	7.837499999999999	152	138	84	40	9.4	1	1			1	5	2	2	1	3	26	49	4.6	276	48	235	16.5
68	1	Caucasian	28.43404984198573	6.444444444444445	5.399999999999999	152	146	71	52	8.699999999999999	1	1			1	4	1	2	1	3	49	56	4.5	436	73.2	217.5	12
38	1	Caucasian	40.31811506391995	5.720987654320988	4.06	186	211	104	40	7.8	1	1			1	6	3	2	1	0	38	62	4.4	240	53.7	165.5	14
51	1	Caucasian	40.54963155198253	2.125925925925926	2.3334	185	115	92	70	6.8	1	1			0	4	2	2	0	1	21	31		501	62.3	143.5	6
70	1	Caucasian	34.55463186429886	4.912345679012346	3.795	160	382	49	35	8.1	0	1			0	2	1	1	0	1	30	34		224	47.7	173	11.5
65	1	Caucasian	29.99051339581461	4.48641975308642	5.865	134	176	57	42	6.8	1	1			1	5	2	2	1	0	34	57	5.1	249	45.5	158	11.5
65	1	Caucasian	38.6638877542827	6.355555555555555	3.2175	186	272	94	38	7.6	1	1			1	4	2	1	1	1	19	21	4.6	207	36.6	156	16.5
65	1	AA	37.10828571993768	4.44320987654321	1.768643	227	141	147	52	7.9	1	0			0	2	1	1	0	0	32	42	4.8	127	30.1	152.5	11.8
54	1	AA	36.45432822279349			159	57	116	32	8					0	2	1	1	0	0	28	19		133	18
52	1	Caucasian	36.62949138127039	3.468667901234567	2.6376699825	266	264	186	26.9	5.7	0	0			1	6	3	2	1	1	77	165	4	241	81.5	127	11.0615
64	1	Caucasian	31.72786021778654		5.1875	177	260	95	30	7	1	0			0	3	1	2	0	1	27	46		418	37.4		12.5
53	1	Hispanic	35.00189370029037	1.132081481481481	2.28198516	112	60	51	49	6.9	1	1			0	4	2	2	0	0	28	44	4	230	69.59999999999999	122.5	3.7428
42	1	Caucasian	36.88822419670213	27.3320987654321	23.9075	190	196	134	17	8.5	1	0			1	6	3	2	1	3	126	142	5	340	54	169	65.5
62	1	Caucasian	35.2826683393265		.5800000000000001	130	118	70	36	8.5	1	0			0	1	0	1	0	0	11	14	4.2	498	53.9		1
52	1	Hispanic	31.10595923731985	5.286055555555556	4.13092182	171	153	102	38.8	6.5	1	1			1	6	2	3	1	4	63	90	3.9	401	108.3	127.5	16.791
60	1	Hispanic	35.26873576583159	4.154212345679014	4.598713066666667	134	118	74	36.4	6.5	1	0			1	2	1	1	0	4	42	44	3.8	653	63.3	104.25	16.13866666666667
51	1	AA	32.91242693725206	7.960493827160493	6.640000000000001	168	143	105	34	8.300000000000001	1	0			0	3	1	2	0	1	29	36	4.8	402	80.09999999999999	201.5	16
63	1	Caucasian	35.1315948095735	6.666432098765433	7.996653599999999	169	252	70	48.6	6.1	1	0			0	4	2	2	0	0	23	28	4.1	110	24.4	142.25	18.98
66	1	Caucasian	28.17760132939215	5.216049382716049	7.67	192	177	113	44	7.6	1	0			1	5	2	2	1	3	46	40	4.2	368	36.3	162.5	13
56	1	Caucasian	36.65573388697712			174	202	92	42	7	1	0			1	5	1	2	2	4	56	70	4.3	500	82.59999999999999
63	1	Caucasian	36.46971922202317			150	189	73	39	8.9	1	0			0	4	2	2	0	1	25	18	4.4	217	28.3
47	1	Caucasian	39.08897762031431	8.521604938271604	8.799999999999999	177	223	92	40	5.7	1	0			0	3	2	1	0	0	22	26		135	36.5	125.5	27.5
